# Supplementary material for: Screening human cell lines for viral infections applying RNA-Seq data analysis
Source: PLoS One. 2019 Jan 10;14(1):e0210404. doi: 10.1371/journal.pone.0210404 (PMC6328144; doi:10.1371/journal.pone.0210404)
Supplement: S1 Table — * Cell lines previously shown by PCR to be virus infected. For information on the cell lines and the infections determined by PCR, please refer to S2 Table. (XLSX) [file pone.0210404.s001.xlsx]

## Sheet: Tabelle1
S1 Table: Number of WES reads mapped to viral reference sequences
Cell Line	EBV	HBV	HCV	HHV-8	HIV-1	HIV-2	HPV	HTLV-1	HTLV-2	MLV	SMRV	XMRV	TotalReads
22RV1*	-	-	-	-	-	-	-	-	-	-	-	56	37291412
ALL-SIL	-	-	-	-	-	-	-	-	-	-	-	-	34815258
AML-193	-	-	-	-	-	-	-	-	-	-	-	-	40510809
BL-41	-	-	-	-	-	-	-	-	-	-	-	-	45070793
BL-70	-	-	-	-	-	-	-	-	-	-	-	-	40868542
CI-1*	2144	-	-	-	-	-	-	-	-	-	-	-	40809938
CMK	-	-	-	-	-	-	-	-	-	-	-	-	34453884
CML-T1	4	-	-	-	-	-	-	-	-	-	-	-	58854053
DND-41	1	-	-	-	-	-	-	-	-	-	-	-	63323329
DV-90	-	-	-	-	-	-	-	-	-	-	-	-	37683595
F-36P	-	-	-	-	-	-	-	-	-	-	-	-	59585567
GDM-1	-	-	-	-	-	-	-	-	-	-	-	-	45109860
GRANTA-519*	1965	-	-	-	-	-	-	-	-	-	-	-	51076859
HEP-3B*	-	-	-	-	-	-	-	-	-	-	-	-	35914773
HPB-ALL	-	-	-	-	-	-	-	-	-	-	-	-	59753459
HT	1	-	-	-	-	-	-	-	-	-	-	-	57761918
JK-1	-	-	-	-	-	-	-	-	-	-	-	-	45826189
JURKAT	-	-	-	-	-	-	-	-	-	-	-	-	38566573
JURL-MK1	-	-	-	-	-	-	-	-	-	-	-	-	48317015
K-562	-	-	-	-	-	-	-	-	-	-	-	-	36374341
KASUMI-2	-	-	-	-	-	-	-	-	-	-	-	-	30512049
KASUMI-6	16	-	-	-	-	-	-	-	-	-	-	-	31929361
KCL-22	6	-	-	-	-	-	-	-	-	-	-	-	34144498
KOPN-8	-	-	-	-	-	-	-	-	-	-	-	-	31608690
KYO-1	-	-	-	-	-	-	-	-	-	-	-	-	35045310
L-1236	7	-	-	-	-	-	-	-	-	-	-	-	50841564
LNCaP_clone_FGC	-	-	-	-	-	-	-	-	-	-	-	-	37839159
M-07e	-	-	-	-	-	-	-	-	-	-	-	-	53598479
ME-1	-	-	-	-	-	-	-	-	-	-	-	-	57425679
MEC-1*	820	-	-	-	-	-	-	-	-	-	-	-	38919785
MHH-CALL-2	-	-	-	-	-	-	-	-	-	-	-	-	33345106
MHH-CALL-3	3	-	-	-	-	-	-	-	-	-	-	-	30369821
MHH-CALL-4	-	-	-	-	-	-	-	-	-	-	-	-	46101665
MINO	-	-	-	-	-	-	-	-	-	-	-	-	43779207
MOLM-13	-	-	-	-	-	-	-	-	-	-	-	-	50226662
MOLM-16	-	-	-	-	-	-	-	-	-	-	-	-	52125377
MOLM-6	2	-	-	-	-	-	-	-	-	-	-	-	58045130
MOLT-3	-	-	-	-	-	-	-	-	-	-	-	-	50035138
MUTZ-5	-	-	-	-	-	-	-	-	-	-	-	-	37865343
NALM-19	-	-	-	-	-	-	-	-	-	-	-	-	46165427
NALM-1	-	-	-	-	-	-	-	-	-	-	-	-	40504402
NAMALWA*	205	-	-	-	-	-	-	-	-	-	34	-	53963181
NB-4	2	-	-	-	-	-	-	-	-	-	-	-	56171091
NU-DHL-1	-	-	-	-	-	-	-	-	-	-	-	-	37156453
OCI-AML5	-	-	-	-	-	-	-	-	-	-	-	-	34450244
OCI-LY19	-	-	1	-	-	-	-	-	-	-	-	-	50624506
OCI-LY3	6	-	-	-	-	-	-	-	-	-	-	-	33809261
OCI-M1	2	-	-	-	-	-	-	-	-	-	-	-	38061372
PEER	-	-	-	-	-	-	-	-	-	-	-	-	30349130
RPMI-8402	-	-	-	-	-	-	-	-	-	-	-	-	38185540
SEM	-	-	-	-	-	-	-	-	-	-	-	-	54050810
SIG-M5	-	-	-	-	-	-	-	-	-	-	-	-	36112711
SU-DHL-10	-	-	-	-	-	-	-	-	-	-	-	-	54405938
SU-DHL-4	-	-	-	-	-	-	-	-	-	-	-	-	49068675
SU-DHL-5	-	-	-	-	-	-	-	-	-	-	-	-	38357541
SU-DHL-6	-	-	-	-	-	-	-	-	-	-	-	-	102184438
SU-DHL-8	-	-	-	-	-	-	-	-	-	-	-	-	49352473
SUP-HD1	-	-	-	-	-	-	-	-	-	-	-	-	47882722
SUP-M2	-	-	-	-	-	-	-	-	-	-	-	-	49870851
TF-1	-	-	-	-	-	-	-	-	-	-	-	-	35160521
U-937	-	-	-	-	-	-	-	-	-	-	-	-	35797487
WSU-DLCL2	-	-	-	-	-	-	-	-	-	-	-	-	33340640
* Cell lines previously shown by PCR to be virus infected. For information on the cell lines and the infections determined by PCR, please refer to Supplementary Table 2.
