# Supplementary material for: Screening human cell lines for viral infections applying RNA-Seq data analysis
Source: PLoS One. 2019 Jan 10;14(1):e0210404. doi: 10.1371/journal.pone.0210404 (PMC6328144; doi:10.1371/journal.pone.0210404)
Supplement: S2 Table — (XLSX) [file pone.0210404.s002.xlsx]

## Sheet: Tabelle1
S2 Table: Cell lines used for the Taxonomer analysis
Cell Line	Species	Cell type	Viruses determined by PCR	Viruses determined by Taxonomer / Number of reads	Classified virus reads	No. of virus families
22RV1*	Human	Prostate cancer	XMRV	XMRV, MLV / 11351	12495	1
23132/87	Human	Gastric adenocarcinoma	-	-	5	4
42-MG-BA	Human	Glioma	-	-	21	9
5637	Human	Urinary bladder carcinoma	-	-	8	4
639-V	Human	Urinary bladder carcinoma	-	-	24	7
647-V	Human	Urinary bladder carcinoma	-	-	20	9
697*	Human	Pre B cell leukemia	-	-	19	10
8305C	Human	Thyroid carcinoma	-	-	14	5
8505C	Human	Thyroid carcinoma	-	-	13	7
8-MG-BA	Human	Glioma	-	-	13	9
A-204	Human	Rhabdomyosarcoma	-	-	23	9
A-498	Human	Kidney carcinoma	-	-	19	11
A-549	Human	Lung carcinoma	-	-	6	4
ALL-SIL*	Human	T-cell leukemia	-	-	25	13
AML-193*	Human	Acute myeloid leukemia	-	-	13	7
AMO-1	Human	Plasmocytoma	-	-	12	8
AN3-CA	Human	Endometrial adenocarcinoma	-	-	20	13
BC-3C	Human	Urinary bladder transitional cell carcinoma	-	-	23	11
B-CPAP	Human	Thyroid carcinoma	-	-	42	18
BEN	Human	Lung carcinoma	-	-	34	14
BFTC-905	Human	Urinary bladder transitional cell carcinoma	-	-	43	16
BFTC-909	Human	Kidney transitional cell carcinoma	-	-	40	9
BHT-101	Human	Thyroid carcinoma	-	-	31	11
BHY	Human	Oral squamous carcinoma	MLV	MLV / 11434	12937	1
BL-41*	Human	Burkitt lymphoma	-	-	42	13
BL-70*	Human	Burkitt lymphoma	-	-	41	10
BT-474	Human	Breast ductal carcinoma	-	-	32	14
BV-173*	Human	Pre B cell leukemia	-	-	36	8
BxPC-3	Human	Pancreas carcinoma	-	-	35	11
CA-46*	Human	Burkitt lymphoma	-	-	50	15
CADO-ES1	Human	Ewing`s sarcoma	-	-	50	12
CAKI-1	Human	Kidney carcinoma	-	-	9	6
CAKI-2	Human	Kidney carcinoma	-	-	40	14
CAL-120	Human	Breast adenocarcinoma	-	-	22	9
CAL-12T	Human	Non-small cell lung carcinoma	-	-	36	11
CAL-148	Human	Breast adenocarcinoma	-	-	50	15
CAL-27	Human	Tongue squamous cell carcinoma	-	-	9	6
CAL-29	Human	Urinary bladder transitional cell carcinoma	-	-	40	16
CAL-33	Human	Tongue squamous cell carcinoma	-	-	28	9
CAL-51	Human	Breast carcinoma	-	-	20	7
CAL-54	Human	Kidney carcinoma	-	-	29	13
CAL-62	Human	Thyroid anaplastic carcinoma	-	-	8	6
CAL-78	Human	Chondrosarcoma	-	-	25	13
CAL-85-1	Human	Breast adenocarcinoma	-	-	28	10
CALU-6	Human	Anaplastic carcinoma	-	-	27	10
CAPAN-1	Human	Pancreas adenocarcinoma	-	-	35	11
CAPAN-2	Human	Pancreas adenocarcinoma	-	-	42	14
CI-1*	Human	B cell lymphoma	EBV	EBV / 148	197	10
CL-11	Human	Colon carcinoma	-	-	37	12
CL-14	Human	Colon carcinoma	-	-	33	11
CL-34	Human	Colon carcinoma	-	-	30	10
CL-40	Human	Colon carcinoma	-	-	36	11
CMK*	Human	Acute myeloid leukemia	-	-	47	14
CML-T1*	Human	T cell leukemia	-	-	47	13
COLO-783	Human	Melanoma	-	-	30	11
COLO-800	Human	Melanoma	-	-	38	11
DAN-G	Human	Pancreas carcinoma	-	-	15	9
DAUDI*	Human	Burkitt lymphoma	EBV	EBV / 147	203	14
DB*	Human	B cell lymphoma	-	-	7	3
DBTRG-05MG	Human	Glioblastoma	-	-	14	8
DEL*	Human	Malignant histiocytosis	MLV	MLV / 863	987	7
DK-MG	Human	Glioblastoma	-	-	24	11
DM-3	Human	Sarcomatoid mesothelioma	-	-	21	8
DOHH-2*	Human	B cell lymphoma	-	-	51	10
DU-145*	Human	Prostate carcinoma	-	-	21	9
DU-4475	Human	Mamma carcinoma	-	-	17	8
DV-90	Human	Lung adenocarcinoma	-	-	40	13
EB-1*	Human	Burkitt lymphoma	EBV	EBV / 842	853	4
EFE-184	Human	Endometrium carcinoma	-	-	16	7
EFM-19	Human	Breast carcinoma	-	-	40	8
EFM-192A	Human	Breast carcinoma	-	-	21	14
EFO-21	Human	Ovary cystadenocarcinoma	-	-	12	6
EFO-27	Human	Ovary adenocarcinoma	-	-	4	2
EHEB*	Human	Chronic B cell leukemia	EBV	EBV / 374	419	10
EJM	Human	Multiple myeloma	-	-	17	7
EM-2*	Human	Chronic myeloid leukemia	-	-	59	17
EN	Human	Endometrial carcinoma	-	-	39	11
EOL-1*	Human	Eosinophilic leukemia	-	-	48	15
EPLC-272H	Human	Lung carcinoma	-	-	7	4
ESS-1	Human	Endometrial stromal sarcoma	-	-	9	4
F-36P*	Human	Acute myeloid leukemia	-	-	25	8
FADU	Human	Pharynx carcinoma	-	-	15	7
FU-OV-1	Human	Ovarian cancer	-	-	22	9
GAMG	Human	Glioblastoma	-	-	33	9
GDM-1*	Human	Acute myelomonocytic leukemia	-	-	42	15
GMS-10	Human	Glioblastoma	-	-	25	15
GOS-3	Human	Astrocytoma/ oligodendroglioma	-	-	46	14
GRANTA-519*	Human	B cell lymphoma	EBV	EBV / 274	316	9
HCC-1143	Human	Breast carcinoma	-	-	10	6
HCC-15	Human	Non-small cell lung carcinoma	-	-	6	6
HCC-1599	Human	Breast carcinoma	-	-	22	6
HCC-1937	Human	Breast carcinoma	-	-	14	9
HCC-33	Human	Lung small cell carcinoma	-	-	10	6
HCC-366	Human	Lung squamous adenocarcinoma	-	-	13	6
HCC-44	Human	Lung small cell carcinoma	-	-	6	3
HCC-78	Human	Non-small cell lung carcinoma	-	-	9	4
HCC-827	Human	Non-small cell lung carcinoma	-	-	34	8
HCT-116	Human	Colon carcinoma	-	-	1	1
HCT-15	Human	Colon adenocarcinoma (sister line of DLD-1)	-	-	6	5
HD-MY-Z*	Human	Hodgkin´s lymphoma	-	-	18	5
HDQ-P1	Human	Breast carcinoma	-	-	10	5
HEL*	Human	Erythroleukemia	-	-	14	6
HEP-3B*	Human	Hepatocellular carcinoma	HBV	(HBV / 12)	31	11
HEP-G2*	Human	Hepatocellular carcinoma	-	-	11	7
HH*	Human	Cutaneous T cell lymphoma	-	-	14	7
HL-60*	Human	Acute myeloid leukemia	-	-	22	9
HMC-1	Human	Mast cell leukemia	-	-	10	6
HPB-ALL*	Human	T cell leukemia	-	-	17	9
HS-578T	Human	Breast carcinoma	-	-	15	6
HT*	Human	B cell lymphoma	-	-	12	8
HT-1080	Human	Fibrosarcoma	-	-	19	6
HT-1376	Human	Bladder carcinoma	-	-	15	9
HT-29	Human	Colon adenocarcinoma	-	-	14	10
HUP-T3	Human	Pancreas carcinoma	-	-	9	5
HUP-T4	Human	Pancreas carcinoma	-	-	6	4
IGR-1	Human	Melanoma	-	-	17	5
IGR-37	Human	Melanoma	-	-	5	3
IM-9	Human	Multiple myeloma	-	-	15	8
IMR-32	Human	Neuroblastoma	-	-	15	8
IPC-298	Human	Melanoma	-	-	20	9
JEKO-1*	Human	B cell lymphoma	-	-	11	8
JIMT-1	Human	Breast carcinoma	-	-	5	4
JJN-3	Human	Plasma cell leukemia	-	-	21	9
JK-1*	Human	Chronic myeloid leukemia	-	-	8	5
JL-1	Human	Epitheloid mesothelioma	-	-	5	2
JMSU-1	Human	Urinary bladder carcinoma	-	-	10	6
JURKAT*	Human	T cell leukemia	-	-	13	8
JURL-MK1*	Human	Chronic myeloid leukemia in blast crisis	-	-	9	5
JVM-2*	Human	Chronic B cell leukemia	EBV	EBV / 287	301	4
JVM-3*	Human	Chronic B cell leukemia	EBV	EBV / 602	616	4
K-562*	Human	Chronic myeloid leukemia	-	-	20	8
KARPAS-299*	Human	T cell lymphoma	-	-	7	4
KARPAS-422*	Human	B cell lymphoma	-	-	14	8
KARPAS-620	Human	Plasma cell leukemia	-	-	23	10
KASUMI-1*	Human	Acute myeloid leukemia	-	-	15	8
KASUMI-2*	Human	B cell precursor leukemia	-	-	8	5
KASUMI-6*	Human	Acute myeloid leukemia	-	-	6	4
KCL-22*	Human	CML-blast crisis	-	-	9	8
KE-37*	Human	T cell leukemia	-	-	11	7
KELLY*	Human	Neuroblastoma	MLV	MLV / 1215	1408	3
KG-1*	Human	Acute myeloid leukemia	-	-	6	4
KI-JK*	Human	Anaplastic large cell lymphoma	-	-	10	6
KM-H2*	Human	Hodgkin lymphoma	-	-	0	0
KMS-12-BM	Human	Myeloma	-	-	20	10
KOPN-8*	Human	B cell precursor leukemia	-	-	5	3
KPL-1	Human	Breast carcinoma	-	-	9	8
KU-19-19	Human	Urinary bladder carcinoma	-	-	10	5
KU-812*	Human	Chronic myeloid leukemia in blast crisis	-	-	6	5
KYO-1*	Human	Chronic myeloid leukemia in blast crisis	-	-	6	3
KYSE-140	Human	Esophageal carcinoma	-	-	14	8
KYSE-150	Human	Esophageal carcinoma	-	-	13	5
KYSE-180	Human	Esophageal carcinoma	-	-	5	4
KYSE-270	Human	Esophageal carcinoma	-	-	9	5
KYSE-30	Human	Esophageal carcinoma	-	-	7	3
KYSE-410	Human	Esophageal carcinoma	-	-	7	4
KYSE-450	Human	Esophageal carcinoma	-	-	14	7
KYSE-510	Human	Esophageal carcinoma	-	-	11	8
KYSE-520*	Human	Esophageal carcinoma	-	-	7	5
KYSE-70*	Human	Esophageal carcinoma	MLV	MLV / 596	672	3
L-1236*	Human	Hodgkin´s lymphoma	-	-	7	5
L-363	Human	Plasma cell leukemia	-	-	20	7
L-428*	Human	Hodgkin´s lymphoma	-	-	5	4
L-540*	Human	Hodgkin´s lymphoma	-	-	8	6
LAMA-84*	Human	Chronic myeloid leukemia	-	-	21	11
LCLC-103H	Human	Lung carcinoma	-	-	11	5
LCLC-97TM1	Human	Lung carcinoma	-	-	9	4
LNCAP	Human	Prostata carcinoma	-	-	3	2
LOUCY*	Human	T cell leukemia	-	-	12	7
LOU-NH91	Human	Lung carcinoma	-	-	5	2
LOVO	Human	Colon adenocarcinoma	-	-	28	9
LP-1	Human	Myeloma	-	-	22	10
LXF-289*	Human	Lung adenocarcinoma	MLV	MLV / 221	261	6
M-07e*	Human	Acute megakaryoblastic leukemia	-	-	5	5
MC-116*	Human	B cell lymphoma	-	-	10	8
MCF-7	Human	Breast adenocarcinoma	-	-	7	3
MDA-MB-231	Human	Breast carcinoma	-	-	12	6
MDA-MB-453	Human	Breast carcinoma	-	-	13	7
MDA-MB-468	Human	Breast carcinoma	-	-	9	5
ME-1*	Human	Acute myeloid leukemia	-	-	10	6
MEC-1*	Human	Chronic B cell leukemia	EBV	EBV / 140	155	6
MEG-01*	Human	Chronic myeloid leukemia in blast crisis	-	-	10	6
MEL-HO	Human	Melanoma	-	-	12	8
MEL-JUSO	Human	Melanoma	-	-	8	6
MFE-280	Human	Endometrium carcinoma	-	-	7	5
MFE-296	Human	Endometrium carcinoma	-	-	7	2
MFE-319	Human	Endometrium carcinoma	-	-	4	4
MHH-CALL-2*	Human	B cell precursor leukemia	-	-	13	7
MHH-CALL-3*	Human	B cell precursor leukemia	-	-	13	5
MHH-CALL-4*	Human	B cell precursor leukemia	-	-	13	9
MHH-ES-1	Human	Ewing's osteosarcoma	-	-	15	6
MHH-NB-11	Human	Neuroblastoma	-	-	15	8
MIA-PACA-2	Human	Pancreas carcinoma	-	-	20	8
MKN-45	Human	Gastric carcinoma	-	-	8	3
ML-1*	Human	Follicular thyroid carcinoma	MLV	MLV / 1024	1334	3
MOLM-13*	Human	Acute myeloid leukemia	-	-	18	10
MOLM-16*	Human	Acute myeloid leukemia	-	-	4	3
MOLM-6*	Human	Chronic myeloid leukemia in blast crisis	-	-	8	6
MOLP-2	Human	Multiple myeloma	-	-	8	4
MOLP-8	Human	Myelom	-	-	14	8
MOLT-13*	Human	T cell leukemia	-	-	16	7
MOLT-16*	Human	T cell leukemia	-	-	24	9
MOLT-3*	Human	T-cell leukemia	-	-	13	8
MONO-MAC-1*	Human	Acute Monocytic Leukemia	-	-	35	13
MONO-MAC-6*	Human	Acute monocytic leukemia	-	-	41	12
MSTO-211H*	Human	Lung carcinoma	-	-	16	8
MUTZ-3*	Human	Acute myelomonocytic leukemia	-	-	16	8
MUTZ-5*	Human	B cell precursor leukemia	-	-	12	8
MV4-11*	Human	Acute monocytic leukemia	-	-	18	8
NALM-1*	Human	Chronic myeloid leukemia in blast crisis	-	-	14	9
NALM-19*	Human	B cell precursor leukemia	-	-	11	7
NALM-6*	Human	B cell precursor leukemia	-	-	21	9
NAMALWA*	Human	Burkitt lymphoma	EBV, SMRV	EBV, SMRV / 94, 4170	4370	3
NB-4*	Human	Acute promyelocytic leukemia	-	-	30	13
NCI-H460	Human	Lung carcinoma	-	-	8	6
NCI-H82	Human	Small lung cell carcinoma	-	-	5	4
NCI-H929	Human	Myeloma	-	-	13	7
NOMO-1*	Human	Acute myeloid leukemia	-	-	24	8
NU-DHL-1*	Human	B cell lymphoma	-	-	14	8
NU-DUL-1*	Human	B cell lymphoma	-	-	12	8
OCI-AML2*	Human	Acute myeloid leukemia	-	-	24	12
OCI-AML3*	Human	Acute myeloid leukemia	-	-	16	7
OCI-AML5*	Human	Acute myeloid leukemia	-	-	28	7
OCI-LY-19*	Human	B cell lymphoma	-	-	16	10
OCI-M1*	Human	Acute myeloid leukemia	-	-	11	4
OE-19	Human	Esophageal adenocarcinoma	-	-	5	3
OE-33	Human	Esophageal adenocarcinoma	-	-	25	9
ONCO-DG-1	Human	Papillary thyroid carcinoma	-	-	12	7
OPM-2	Human	Myeloma	-	-	22	8
P12-ICHIKAWA*	Human	T cell leukemia	-	-	15	7
PANC-1	Human	Pancreas carcinoma	-	-	14	9
PA-TU-8902	Human	Pancreas adenocarcinoma	-	-	13	9
PA-TU-8988S	Human	Pancreas adenocarcinoma	-	-	8	7
PA-TU-8988T	Human	Pancreas adenocarcinoma	-	-	9	3
PC-3	Human	Prostate carcinoma	-	-	12	5
PF-382*	Human	T cell leukemia	-	-	32	9
PL-21*	Human	Acute myeloid leukemia	-	-	35	13
RAJI*	Human	Burkitt lymphoma	EBV	EBV / 144	173	9
RCH-ACV	Human	B cell precursor leukemia	-	-	31	13
RD-ES	Human	Ewing`s osteosarcoma	-	-	37	9
REC-1*	Human	B cell lymphoma	-	-	25	11
REH*	Human	B cell precursor leukemia	-	-	22	10
RH-18	Human	Rhabdomyosarcoma	-	-	38	10
RH-30	Human	Rhabdomyosarcoma	-	-	29	13
RH-41	Human	Rhabdomyosarcoma	-	-	30	13
RI-1*	Human	B cell lymphoma	-	-	39	12
RL*	Human	B cell lymphoma	-	-	6	4
RPMI-7951	Human	Melanoma	-	-	11	13
RPMI-8226	Human	Multiple myeloma	-	-	36	5
RPMI-8402*	Human	T cell acute lymphoblastic leukemia	-	-	29	13
RS4-11*	Human	B cell precursor leukemia	-	-	17	10
RS-5	Human	Sacromatoid mesothelioma	-	-	22	9
RT-112	Human	Urinary bladder carcinoma	-	-	20	8
RT-4	Human	Urinary bladder carcinoma	-	-	14	8
S-117*	Human	Thyroid sarcoma	MLV	MLV / 697	1166	8
SAOS-2	Human	Osteogenic carcinoma	-	-	26	10
SCC-25	Human	Squamous cell carcinoma	-	-	9	7
SCC-4	Human	Squamous cell carcinoma	-	-	22	7
SCLC-21H*	Human	Small lung cell carcinoma	MLV	MLV / 1255	1438	5
SEM*	Human	B cell precursor leukemia	-	-	21	10
SET-2*	Human	Essential thromobocythemia	-	-	8	6
SIG-M5*	Human	Acute monocytic leukemia	-	-	24	12
SIMA*	Human	Neuroblastoma	-	-	25	9
SK-BR-3	Human	Breast carcinoma	BPyV	BPyV / 163	194	12
SK-ES-1	Human	Ewing´s sarcoma	-	-	30	10
SK-HEP-1	Human	Liver adenocarcinoma	-	-	19	8
SKM-1*	Human	Acute myeloid leukemia	-	-	31	13
SK-MEL-1*	Human	Melanoma	-	-	37	11
SK-MEL-3	Human	Melanoma	-	-	19	9
SK-MEL-30*	Human	Melanoma	-	-	34	8
SK-MES-1*	Human	Squamous lung carcinoma	-	-	16	6
SK-MM-2	Human	Multiple Myeloma	-	-	19	8
SK-N-BE(2)	Human	Neuroblastoma	-	-	30	10
SK-N-MC	Human	Neuroepithelioma	-	-	34	12
SR-786*	Human	Anaplastic large T cell lymphoma	-	-	18	9
SU-DHL-1*	Human	Anaplastic large cell lymphoma	-	-	10	8
SU-DHL-10*	Human	B cell lymphoma	-	-	11	4
SU-DHL-4*	Human	B cell lymphoma	-	-	10	4
SU-DHL-5*	Human	B cell lymphoma	-	-	25	7
SU-DHL-6*	Human	B cell lymphoma	-	-	17	7
SU-DHL-8*	Human	B cell lymphoma	-	-	13	6
SUP-B15*	Human	B cell precursor leukemia	-	-	11	7
SUP-M2*	Human	Anaplastic large cell lymphoma	-	-	11	5
SUP-T1*	Human	T cell lymphoma	-	-	19	11
SUP-T11*	Human	T cell leukemia	-	-	20	9
SW-1710	Human	Urinary bladder carcinoma	-	-	18	6
SW-403	Human	Colon adenocarcinoma	-	-	22	8
SW-480	Human	Colon adenocarcinoma	-	-	9	3
SW-948	Human	Colon adenocarcinoma	-	-	12	7
T-24	Human	Bladder carcinoma	-	-	14	7
T-47D	Human	Breast carcinoma	-	-	15	8
TALL-1*	Human	T cell leukemia	-	-	14	6
TC-71	Human	Ewing´s sarcoma	-	-	22	9
TCC-SUP	Human	Bladder carcinoma	-	-	17	6
TF-1*	Human	Erythroleukemia	-	-	7	3
THP-1*	Human	Acute monocytic leukemia	-	-	16	5
TT2609-C02	Human	Follicular thyroid carcinoma	-	-	23	10
U-2-OS	Human	Osteosarcoma	-	-	22	13
U-937*	Human	Hystiocytic lymphoma	-	-	14	8
VM-CUB1	Human	Bladder carcinoma	-	-	30	11
WSU-DLCL2*	Human	B cell lymphoma	-	-	24	8
YAPC	Human	Pancreatic carcinoma	-	-	21	9
* Cell lines analyzed using both methods, Taxonomer and alignment against complete viral genomes
