# Supplementary material for: Screening human cell lines for viral infections applying RNA-Seq data analysis
Source: PLoS One. 2019 Jan 10;14(1):e0210404. doi: 10.1371/journal.pone.0210404 (PMC6328144; doi:10.1371/journal.pone.0210404)
Supplement: S3 Table — (XLSX) [file pone.0210404.s003.xlsx]

## Sheet: Tabelle1
S3 Table: Read sequences assigned by Taxonomer to the viruses bin aligned to NCBI sequences after BLASTn search of the database.
Bin	Read name	Read sequence / Phred-Score / BLASTn result
virus	C1DUFACXX121220:1:	GCGGTAGCGGCGGCGGCTCCGGCAGAGGGGCGGGAGCTGAGGCGGGGGAGGGCCGGGGGGGGGGGGGGGGGGGGGGGGGGGGGATGGGTGCGGACCCCGCG
	1107:7256:44077/1	+
		???DDDD>DDDDD<AA#####################################################################################
		BLAST: no significant similarity
virus	C1DUFACXX121220:1:	CGCAGCCTCGGCGGGGCCCGGGCGGCGGCGGGGGGGGCGCGGGGCCGGGAGGGGGGGGGGTGTGCGGGAGGCGGGAATAGAAAACAAATTCTTTTTTTTAG
	1105:21075:13599/1	+
		@@<DDDDDFFDFFIII<ED<>';26-0705<BB####################################################################
		BLAST: no significant similarity
virus	C1DUFACXX121220:1:	GGAGGGGTCGCGTGGCCTTCCCCGTCCCCGCCGCCCCCGGGCCGGCGGGGGGGCGGGGGTGGAGGGGGGCGACCGCCGCCCCCCTACCTGCCGCTCCGCCC
	1102:5386:97732/1	+
		8;5((0/;=??##########################################################################################
		BLAST: no significant similarity
virus	C1DUFACXX121220:1:	GAAAAAAGCAAAAAAAGGAGGAAGAGGAAGATGAAGAAGATGATGATGATAATGAGAGATTCTCTGTCCCTTGCTGTCTTTGAAAAAGAAAGTTGCCATGA
	1102:13678:36889/1	+
		39;:;8=?(>?@@@888=<.=?###############################################################################
		BLAST: no significant similarity
virus	C1DUFACXX121220:1:	ATGAGGAAGACGAAGGAGTGGAAGTAGGAGGGGAGGAAGAGGAGGATGAAGAAAAAGGGGATGGTGAGGAAGAGGATGGAGAAGAGGCTGAGGAGGCTGAG
	1105:11784:89616/1	+
		#####################################################################################################
		BLAST: no significant similarity
virus	C1DUFACXX121220:1:	CTCGGGGGGAGCAGTTCTTCTCCTCCTTTCTCACTCTCAGCCTCTCCTGCTCCTCCTGCTGCTCCTTCTTCCTCTTCCTCTTCTTCTTCCACTTTCTCTTC
	1104:3770:7517/1	+
		#####################################################################################################
		BLAST: no significant similarity
virus	C1DUFACXX121220:1:	GGACGATGAGGATGGGGAAGAAGAGGAGTTTGAGGAAGAAGATGATGAAGATGAAGGGGTGGAGGGGGATGAGGATGACGATGAAGCCAGCGAGGAGGGAG
	1101:12776:2781/1	+
		<:<??:@?<47>4@#######################################################################################
		BLAST: no significant similarity
virus	C1DUFACXX121220:1:	ATTTTGTGTGTGTGTGTGTGTGTGTGTGTGTGTGTGTGTGGTGTCTTGGATGTCAAATAGAGTGTGGTGTATGGGGTGTGTGTGTGTGTGTGTGAGTGTGT
	1103:10634:18270/1	+
		?<??D;2A=<AD<C<A<C+<<CHBAB)C:E8C?@DDFH)?#############################################################
		BLAST: no significant similarity
virus	C1DUFACXX121220:1:	GCGTGCGTGTGTGTGTGTGTGTGTGTGTGTGTGTGTGTGTGTCCCAGGCTGGCGGGGCGTGGGGGGGAGGGCCAGGCGGCCCCACGGGGAGAGCACAGATG
	1103:16751:6421/1	+
		????DDA2@CC<C+<2A<8AE):)))1):1?0???0??B##############################################################
		BLAST: no significant similarity
virus	C1DUFACXX121220:1:	GGAGAGTGGCGGGGGGGGGGCCCCGCCGGGGCCGCGCGCGCCGGTTTCCGCACGGGGGGGGGGGGGAGGGGGGGGGCGGGGGGGGTGCGCGCCCCGGCGGG
	1101:19270:32560/1	+
		<<<?;@@@:5?@?########################################################################################
		BLAST: no significant similarity
virus	C1DUFACXX121220:1:	CTGCAGTGGTCGTGGTGGCTTTGGTGGCAGCCGGGGTGGGGGTGGATATGGGGGCGGTGGGGATGGCTTTAATGGATTTGGTAGTGTTGGAACCGATTTTG
	1105:20255:50335/1	+
		=?1ADD2AF=CDCGBFB?EEHIEGBGHCGE<D:)6?7@B':B;@B########################################################
		BLAST: no significant similarity
virus	C1DUFACXX121220:1:	CGGGAATGCTGATGAGGCAGATGGGGAGCAGGAGGCTGACAATGAGGGAGACGGAGAAGAGGAGGAAGGTGGGGGGGAGGAGGAGGAGGAAGACGAAGGTG
	1101:6574:79083/1	+
		<<<?;?@4@@###########################################################################################
		BLAST: no significant similarity
virus	C1DUFACXX121220:1:	CGCGTGTGGAGGGGGGGGCGGCCCGCCGGCGGGGGGAGGCGGGGGGGCGGGCGGTCCAGGGCAACCCCGGGGCCCCGGCGCCGCCGGGTACGTTCCCCCCG
	1103:7885:52530/1	+
		@@CFDDDDHHHGHIICCCCBC-7B&57&505:7@-&)&02-5BBB########################################################
		BLAST: no significant similarity
virus	C1DUFACXX121220:1:	GCCGTTCCAGATCTCGGAGCCGATCTCCCTACAGGCGCTCGAAGACTCGGTCCCGCTCCAGTTCTCGGTCTCCGGCGAGGTCCACGTCCTGGTCCGCATGA
	1103:2150:95656/1	+
		=<1A?0?##############################################################################################
		BLAST: no significant similarity
virus	C1DUFACXX121220:1:	GTCAGTGTCTAGGAGCATTGCCTGGTAGTGGGTCATGCGGGCATTGGATAGCCAGCGGTCAGGGGGTTGCGTGACCAGTGCCTCTACTGCATGGGGGGCCA
	1101:2337:71329/1	+
		?=?D=B:2CDD4D@3C=EIIIIB?C+<A2A<CE;C?D@DI>>-83B@>CACEDCC;<9',9@A2;?###################################
		BLAST:Xenotropic murine leukemia virus isolate EKVX, partial genome
		Sequence ID: JF908817.1 Length: 8046 Number of Matches: 1
		Range 1: 3855 to 3920
		Score Expect Identities Gaps Strand
		122 bits(66) 6e-25 66/66(100%) 0/66(0%) Plus/Minus
		Query 1 GTCAGTGTCTAGGAGCATTGCCTGGTAGTGGGTCATGCGGGCATTGGATAGCCAGCGGTCAGGGGG 66
		||||||||||||||||||||||||||||||||||||||||||||||||||||||||||||||||||
		Sbjct 3920 GTCAGTGTCTAGGAGCATTGCCTGGTAGTGGGTCATGCGGGCATTGGATAGCCAGCGGTCAGGGGG 3855
virus	C1DUFACXX121220:1:	CTCAAACCACCCTTGTCCTGATTCGAACAATTTTTGTCTCTGGTTTAGTCTCTCTCTTAGCTTAGCCATGCTATCCCTTACTACGCCAGTGTGGTCCGCGT
	1103:11569:28060/1	+
		@C@DFFFDFHHFHIDHIIIE@HHIGGFCHHGEIIGGIIIJJGC?GGGGFGIEHG<BFHIJGEIJDGGGIEIGHFCC?@DDDEEC7<;>35>CCDCCDDDB<
		BLAST: Xenotropic murine leukemia virus isolate EKVX, partial genome
		Sequence ID: JF908817.1 Length: 8046 Number of Matches: 1
		Range 1: 7302 to 7402
		Score Expect Identities Gaps Strand
		187 bits(101) 4e-44 101/101(100%) 0/101(0%) Plus/Minus
		Query 1 CTCAAACCACCCTTGTCCTGATTCGAACAATTTTTGTCTCTGGTTTAGTCTCTCTCTTAGCTTAGCCATGCTATCCCTTACTACGCCAGTGTGGTCCGCGT 101
		|||||||||||||||||||||||||||||||||||||||||||||||||||||||||||||||||||||||||||||||||||||||||||||||||||||
		Sbjct 7402 CTCAAACCACCCTTGTCCTGATTCGAACAATTTTTGTCTCTGGTTTAGTCTCTCTCTTAGCTTAGCCATGCTATCCCTTACTACGCCAGTGTGGTCCGCGT 7302
virus	C1DUFACXX121220:1:	GCCACATCTTCAAACGTCACGAGCCCCTGACACCCAGCCGCCACCAATTTACCCTCGTCTTCTTCCTCCTCCCCCTCTTCCTCTTCCTCCAGGCCCCCTCC
	1103:16048:48473/1	+
		;98=@################################################################################################
		BLAST: no significant similarity
virus	C1DUFACXX121220:1:	CTTATCCTCGGCCTTGCCTCCGCGAGCTCCTCGGCCTCGGCCCCGGCCCCCTCCACGGCCGCGACCGCGGCCCCGGATGCCACTGCCGCAACCTCCGCGGA
	1103:2934:29754/1	+
		=>=A7A;,2))?C)7A9A@B=)?40)::=A*9AA=A#################################################################
		BLAST: no significant similarity
virus	C1DUFACXX121220:1:	GTCGCAGGTGTGGAGGGGTCTGCCCAAATCCCTTTGTGCCTCTCTCCCCCCCCCCCCCCCCCCTCCTCTCCCCGCCACCCCCAGCCGGCGAAACGGGCGGG
	1105:4212:66852/1	+
		;;(<==?@8<;888>?#####################################################################################
		BLAST: no significant similarity
virus	C1DUFACXX121220:1:	TGGCGGAGGGGGCGGAGGCCGAGGGGGTGGAGGGGGTGTACTGAGAGTGGTCGAGTGGCTGCCCTGTTGCCTTTGTGGATGAGGCGAGGCGGGGGTGGCCG
	1105:11456:25470/1	+
		#####################################################################################################
		BLAST: no significant similarity
virus	C1DUFACXX121220:1:	TAAGATTAAGATGCATACCCCACTTAGTAAACTCATAAAAGCATATTGTGAACGACAGGGATTATCAATGAGGCAGATCAGAATCAGAGTTTACGTGCAAC
	1104:15535:85116/1	+
		#####################################################################################################
		BLAST: no significant similarity
virus	C1DUFACXX121220:1:	TTTGTATTCATTTTCTTAGCACAACCACGAAGTCTCAATACAAGATGTAGAGTAGACTCCTTTTGAATATTGTAGTCAGTCAAAGTACGTCCATCTTCCAC
	1105:4346:70267/1	+
		#####################################################################################################
		BLAST: no significant similarity
virus	C1DUFACXX121220:1:	TTTCCCGGAAAGATCAACCTCTGCTGGTCAGGCGGAATGCCTTCCTTGTCCTGTATCTTTGCTTTGACGTTCTCTATAGGTCACCACATCTCCGCCTCATG
	1104:13202:34733/1	+
		=1>AA+))0@<2+@BC72222AB##############################################################################
		BLAST: no significant similarity
virus	C1DUFACXX121220:1:	GGAGCCGCCACCACAATGCAGATTTTCGGGAAAACCCTTACGGGGAAGACGATCACCCTCGAGGTTGAACCTTCGGATACGATAGAAAATAAAAAGGCCAA
	1105:4306:79731/1	+
		=+:++2@6?D8CD+AE99+2**?EC?CD):?D))976DD8B;@D/;4(=?'9>6=A#############################################
		BLAST: no significant similarity
virus	C1DUFACXX121220:1:	CAAGAAGAAGGGCGATGGAGGTGGCGCCAGCGGCGGCGGCGGCGGAGGGGGTGGGAGAGGGGGGGGGGGCCGGGGTGGTGGGGGTGGCGGGCGGGGCAGAG
	1103:20002:86455/1	+
		=>=;AA>3<CAA+<A)<1A>A@=;):::4(7=AAA@#################################################################
		BLAST: no significant similarity
virus	C1DUFACXX121220:1:	CAAGAAGAAGGGCGATGGAGGTGGCGCCAGCGGCGGCGGCGGCGGAGGGGGTGGGAGAGGGGGGGGGGGCCGGGGTGGTGGGGGTGGCGGGCGGGGCAGAG
	1105:21285:37423/1	+
		=>=;AA>3<CAA+<A)<1A>A@=;):::4(7=AAA@#################################################################
		BLAST: no significant similarity
virus	C1DUFACXX121220:1:	GCGGCGGCGGCGGCGGCAGCGGGCTCGGGGGCAGCGGGTGGGCTCGCGGCGAGCGGACGGGGGCGGGTCAGGGCGTTTGCGCGGGGTGGAATCGGAGCCTC
	1108:18346:15475/1	+
		???>DDD:DD###########################################################################################
		BLAST: no significant similarity
virus	C1DUFACXX121220:1:	GTGAACTCCCCGGCGGGAGGCCCGAACCCTGAAACACCGGGAAGCGGGGGTGGGGGCCGGCGGGGGGACCGGTGCACCCGCGGCCACCGCGGCGGGCAGGG
	1101:4922:19317/1	+
		=:+<2<@++<=AAAAAA####################################################################################
		BLAST: Homo sapiens centrosomal protein 19 (CEP19), RefSeqGene on chromosome 3
		Sequence ID: NG_034109.1Length: 13018Number of Matches: 1
		Range 1: 5092 to 5192
		Score Expect Identities Gaps Strand
		132 bits(71) 2e-27 91/101(90%) 0/101(0%) Plus/Minus
		Query 1 GTGAACTCCCCGGCGGGAGGCCCGAACCCTGAAACACCGGGAAGCgggggtgggggccggcggggggACCGGTGCACCCGCGGCCACCGCGGCGGGCAGGG 101
		|||||||||||||||||||||||||||||| |||||||||||||||| ||||||||||||| ||||||||||| |||| || ||||| ||||| |||||
		Sbjct 5192 GTGAACTCCCCGGCGGGAGGCCCGAACCCTCAAACACCGGGAAGCGGAGGTGGGGGCCGGCTGGGGGACCGGTCCACCGGCTCCCACCTCGGCGTACAGGG 5092
virus	C1DUFACXX121220:1:	GCCGGGGCGGGCGGGCCCGTAGCACGGCTGGGGGGGGGGGTCCGGCCGGCGGGGGCCTTTCTGTTGCCCCTGGGGGTGTGGGGGGGGGGGGGGGGGGCGCG
	1101:11263:74772/1	+
		<<<?;8@?8?###########################################################################################
		BLAST: no significant similarity
virus	C1DUFACXX121220:1:	GTTCGGTCCTATGTCGCGGCCGGGCCCCCCGCGGCCGCGGGGGGGGGAGAGGGGGCCGGGGGCCCCCCCGCCCGGGGCCCCGCCTTTCCATCTCCCGGTTG
	1103:3590:26917/1	+
		<<;@@??@?@?@@@@??####################################################################################
		BLAST: no significant similarity
virus	C1DUFACXX121220:1:	GGACGCGTGAGGCGGAGGCGCGGGGGGCGGAGGGAGGCCCGAGCGGGCAGCGCGGCGGAGCCATACCCGGGAACCGGGAAGCGGTCAAACACCAGGGCACG
	1103:12535:32697/1	+
		===AAAA<8A###########################################################################################
		BLAST: no significant similarity
virus	C1DUFACXX121220:1:	CTCAGGTCTCCCCTCTGTGGCAGGGGGGGGGGGAGGGGGGGGTGGGATCGGAAGGGCGGGGGAGGCGGGGGCCGGGATGGGTCAGCCCATGGTGAGGCCAA
	1104:10060:70656/1	+
		?@7DDDDADD3CFFF9B<CDC>###############################################################################
		BLAST: no significant similarity
virus	C1DUFACXX121220:1:	TGAACATGGCGGGGGCTGAGCTGCTGTTTTTGTTGTGGGTCGGGGGGGGAGGGGGGGGGGGGAGGGTGATGAGGGGGGGTCGCACGGGGGGGGGTCGGCGC
	1104:11160:13042/1	+
		==>AAAAACBAA?########################################################################################
		BLAST: no significant similarity
virus	C1DUFACXX121220:1:	GGCAGCGGCTGTGGTGGCTGCGGCGGGGGCGGGGCCCTTAGGCGGGGAAGGAGGGGGGGCGGGCTTTTACCCCCCCCCGAGCTCCCCGGCCAGGGAGACGA
	1105:14868:61538/1	+
		CCCFFFFFHHHFDG@EHGEGEAE:;BC##########################################################################
		BLAST: no significant similarity
virus	C1DUFACXX121220:1:	CGGGTACCGAGTGGCGGCCGCAGCAGGGACCCCCCTGGGCTGAGGTTGAGGCCCTCCCCCCCTCCTTCCCCCCCCCTCCCTCCCCCCCTTTTTTTTTTTTC
	1106:2509:76184/1	+
		<<<??@@??@@?@??@?####################################################################################
		BLAST: no significant similarity
virus	C1DUFACXX121220:1:	GCGGCGGCCCCCGGGGCGGGGGCGGGGGCGGGGGAAGGAGGGGGAAGGGGGGAGGGAGGCCGAGGGCGCCCCCGCGGTGTCGGTGGGCAGGGGGAGATGGG
	1106:11641:55350/1	+
		==;AAA0):?8A(7<A#####################################################################################
		BLAST: no significant similarity
virus	C1DUFACXX121220:1:	AGTGGCTGGTGGGCGAGGAGGGGGGGCTGGGGGGCGATTACTTGGGGGAAGGGGGCGAGTAAGTGGGGCCAGCAGGGGAGGACTTGGGAGATGGTTGGGTG
	1107:4512:94138/1	+
		1=122<=AA7+?<<0=A)?A=0>A#############################################################################
		BLAST: no significant similarity
virus	C1DUFACXX121220:1:	GCCTCGTCCACATGGCTTGCATCATGATCCTCCTCATCCTCCTCGTCCTCCTTGTCCTCCCTCTTATCCTCCTCGCCTTGCCCCTCCATCCGAACCTGGTG
	1107:9055:72143/1	+
		(33>?################################################################################################
		BLAST: no significant similarity
virus	C1DUFACXX121220:1:	GGAGAGGCGGGGGCCGGGGGGGGGGCCCCCCCCGGGGCGGCCGGGGGGGGGGGGGGCCCCACCGCCGCCCGGGCGCGCCCGCGGCGGAAAAAGAGCCGCGA
	1107:15280:45114/1	+
		<<<<??????###########################################################################################
		BLAST: no significant similarity
virus	C1DUFACXX121220:1:	GCGCAGAGCATGGCGGGGGGGGGGCCGGAGCGGCGCGCGCTAGCGGCGCCCGCGGGCGCGGGGGAGGGAGAGGGGCGGGGGGAGAGGGTGGGGGGCCCAAG
	1107:16687:47185/1	+
		???BDDDDDDDDDIIID<@##################################################################################
		BLAST: no significant similarity
virus	C1DUFACXX121220:1:	CGGCGGCGGGCGCGCGGGGGCGGCGGGGGGGGGGGGCTGTCGGGCTCCCGGGTCCCGCGCTTCCCCCCCTGAGCGGGCGGGGGGGGACCCAACGGGGCACG
	1108:19293:2341/1	+
		;??A;?DDAD###########################################################################################
		BLAST: no significant similarity
virus	C1DUFACXX121220:1:	CAACAATTTCTGAAAAAGTCCCACCTCAGTTTCAGGTTCCCCAAATGACCAGGAAATACCCCAAGCCTTGATTTGAACTAACCACTCAGCTCGCTTCTCGC
	1102:18855:3730/1	+
		CC@FFDDFHGHHHJJIGGHIHIIJFIJIIIJIJJJJJGIGIJJJDGIJJJJIIGIJJJJFIIFIJJJJHHHHHHFFCEFDEECEDDCDCDDDDDDDDDDDB
		BLAST: Xenotropic murine leukemia virus isolate EKVX, partial genome
		Sequence ID: JF908817.1 Length: 8046 Number of Matches: 1
		Range 1: 7892 to 7992
		Score Expect Identities Gaps Strand
		182 bits(98) 2e-42 100/101(99%) 0/101(0%) Plus/Plus
		Query 1 CAACAATTTCTGAAAAAGTCCCACCTCAGTTTCAGGTTCCCCAAATGACCAGGAAATACCCCAAGCCTTGATTTGAACTAACCACTCAGCTCGCTTCTCGC 101
		||||| |||||||||||||||||||||||||||||||||||||||||||||||||||||||||||||||||||||||||||||||||||||||||||||||
		Sbjct 7892 CAACAGTTTCTGAAAAAGTCCCACCTCAGTTTCAGGTTCCCCAAATGACCAGGAAATACCCCAAGCCTTGATTTGAACTAACCACTCAGCTCGCTTCTCGC 7992
virus	C1DUFACXX121220:1:	CACAGACTTCACCAGCACCATCAAGCTGCTGAATGAAAATTCATATGTCCCTCGCTCATAGTGCAGTTGCTCAAATCTACATCTTTACTTTTCTTTTTTCA
	1104:10633:26061/1	+
		?<?DDB:BBDAC?@EA9@B+C;DE3CEAEE@4@D?D@DDDDDEECB9?*?D@3?###############################################
		BLAST: Human transferrin receptor mRNA, complete cds
		Sequence ID: M11507.1 Length: 2826 Number of Matches: 1
		Range 1: 506 to 559
		Score Expect Identities Gaps Strand
		100 bits(54) 5e-18 54/54(100%) 0/54(0%) Plus/Plus
		Query 1 CACAGACTTCACCAGCACCATCAAGCTGCTGAATGAAAATTCATATGTCCCTCG 54
		||||||||||||||||||||||||||||||||||||||||||||||||||||||
		Sbjct 506 CACAGACTTCACCAGCACCATCAAGCTGCTGAATGAAAATTCATATGTCCCTCG 559
